# Supplementary material for: Cytidine deaminases catalyze the conversion of N(S,O)4-substituted pyrimidine nucleosides
Source: Sci Adv. 2023 Feb 3;9(5):eade4361. doi: 10.1126/sciadv.ade4361 (PMC9897663; doi:10.1126/sciadv.ade4361)
Supplement: Supplementary file 2 — Data S1 to S3 [file sciadv.ade4361_data_s1_to_s3.zip]

Archive with 3 entries (3 files):
- ade4361_Data_S1.xlsx
- ade4361_Data_S2.fasta
- ade4361_Data_S3.fasta
