# Supplementary material for: Cytidine deaminases catalyze the conversion of N(S,O)4-substituted pyrimidine nucleosides
Source: Sci Adv. 2023 Feb 3;9(5):eade4361. doi: 10.1126/sciadv.ade4361 (PMC9897663; doi:10.1126/sciadv.ade4361)
Supplement: Supplementary file 2 — Data S1 to S3 [file sciadv.ade4361_data_s1_to_s3.zip › ade4361_Data_S1.xlsx]

## Sheet: concl
Substrate		HPLC standard used for quantity calibration	Activity	Incubation RT, min	CDA_F14, mg/ml	CDA_F14 μl/reaction	CDA_F14 μg/reaction	Amount of product, nmol 1 2 3			Injection, μl	RM, μl	Specific activity, nmol/min/mg 1 2 3			Average specific activity		STDEV
2'-dC	1	2'-dU	+	2	0.43	5	2.15	727.076	698.236	-	2	100	36353.8	34911.8	-	35632.8	+-	1019.64
Cytidine	2	U	+	2	0.43	5	2.15	383.767	423.381	-	2	100	19188.4	21169.1	-	20178.7	+-	1400.57
2',3'-ddC	3	2',3'-ddU	+	60	4.3	5	21.5	1.20524	1.19442	-	2	100	60.2621	59.721	-	59.9915	+-	0.382609
2',5'-ddC	4	2',5'-ddU	+	60	4.3	5	21.5	4.13829	2.20905	-	2	100	206.915	110.453	-	158.684	+-	68.2089
3'-amino-2',3'-ddC*	5	3'-amino-2',3'-ddC*	+	60	4.3	5	21.5	1.51496	1.53491	-	2	100	75.748	76.7453	-	76.2467	+-	0.705213
5-methyl-C	6	5methylU	+	30	4.3	5	21.5	9.91901	9.5219	-	2	100	495.95	476.095	-	486.023	+-	14.0399
2'-O-methyl-C	7	-	non active	-	-	-	-	-	-	-	-	-	-	-	-	-	-	-
5-F-cytidine	8	5F-U	+	2	0.43	5	2.15	405.098	405.749	-	2	100	20254.9	20287.5	-	20271.2	+-	23.0393
isocytidine	9	-	non active	-	-	-	-	-	-	-	-	-	-	-	-	-	-	-
pseudoisocytidine	10	pseudouridine	+	60	4.3	5	21.5	0.15782	0.22178	-	2	100	7.89099	11.089	-	9.49	+-	2.26133
5-propynyl-2'-dC	11	T	+	15	4.3	5	21.5	4.78646	3.66329	-	2	100	239.323	183.165	-	211.244	+-	39.71
5-hydroxymethyl-2'-dC	12	5-hydroxy-2'-dU	+	15	4.3	5	21.5	15.2478	12.6145	12.4018	2	100	762.389	630.725	620.092	696.557	+-	79.2645
5-hydroxymethyl-C	13	5methylU	+	15	4.3	5	21.5	6.96466	7.86854	-	2	100	348.233	393.427	-	370.83	+-	31.9569
5-methyl-2'-dC	14	T	+	15	4.3	5	21.5	12.5243	12.9568	-	2	100	626.214	647.838	-	637.026	+-	15.2907
5-hydroxy-2'-dC	15	5-hydroxy-2'-dU	+	15	4.3	5	21.5	14.1703	12.9367	-	2	100	708.514	646.837	-	677.675	+-	43.6123
2-thiocytidine	16	-	non active	-	-	-	-	-	-	-	-	-	-	-	-	-	-	-
Cytosine β-D-arabinofuranoside	17	U	+	2	0.43	5	2.15	487.52	641.502	413.722	2	100	24376	32075.1	20686.1	25712.4	+-	5810.91
2'-deoxy-L-cytidine	18	2'dU	+	2	0.43	5	2.15	883.728	894.432	983.342	2	100	44186.4	44721.6	49167.1	46025	+-	2734.22
N4-acetyl-C	19	U	+	10	0.43	5	2.15	93.1564	86.159	-	2	100	4657.82	4307.95	-	4482.89	+-	247.397
N4-benzoyl-C	20	U	+	30	4.3	5	21.5	4.11252	1.29303	-	2	100	205.626	64.6517	-	135.139	+-	99.6839
N4-Benzoyl-5-methyl-C	21	T	+	30	4.3	5	21.5	6.42885	5.59216	-	2	100	321.443	279.608	-	300.525	+-	29.5816
N4-acetyl-2'-dC	22	2'dU	+	10	0.43	5	2.15	105.458	102.543	103.641	2	100	5272.9	5127.15	5182.04	5194.03	+-	73.6077
N4-isobutyryl-2'-dC	23	2'dU	+	15	4.3	5	21.5	11.7243	11.4953	-	2	100	586.216	574.766		580.491	+-	8.09683
N4-hexanoyl-2'-dC	24	2'dU	+	15	4.3	5	21.5	7.5267	6.54253	6.778	2	100	376.335	327.126	338.9	347.454	+-	25.6954
N4-benzoyl-2'-dC	25	2'dU	+	30	4.3	5	21.5	5.4029	7.37788	-	2	100	270.145	368.894	-	319.519	+-	69.8261
N4-nicotinoyl-2'-dC	26	2'dU	+	30	4.3	5	21.5	5.38036	-	-	2	100	269.018	-	-	269.018	+-	-
N4-(3-acetyl)-benzoyl-2'-dC	27	2'dU	+	60	4.3	5	21.5	0.89063	0.578664	-	2	100	44.5315	28.9332	-	36.7324	+-	11.0297
N4-(4-acetyl)-benzoyl-2'-dC	28	2'dU	+	60	4.3	5	21.5	3.23921	2.95234	-	2	100	161.96	147.617	-	154.789	+-	10.1424
N4-(2-benzoyl)-benzoyl-2'-dC	29	-	non active	-	-	-	-	-	-	-	-	-	-	-	-	-	-	-
N4-(3-benzoyl)-benzoyl-2'-dC	30	2'dU	+	90	4.3	5	21.5	0.441689	0.525374	-	2	100	22.0844	26.2687	-	24.1766	+-	2.95872
N4-(4-benzoyl)-benzoyl-2'-dC	31	2'dU	non active	-	-	-	-	-	-	-	-	-	-	-		-	-	-
N4-acetyl-2'-deoxy-5'-O-DMT-C	32	-	non active	-	-	-	-	-	-	-	-	-	-	-	-	-	-	-
5'-O-Levulinoyl-N4-benzoyl-2'-dC	33	-	non active	-	-	-	-	-	-	-	-	-	-	-		-	-	-
3'-O-Levulinoyl-N4-benzoyl-2'-dC	34	-	non active	-	-	-	-	-	-	-	-	-	-	-		-	-	-
3'-O-acetyl-N4-benzoyl- 2'-dC	35	-	non active	-	-	-	-	-	-	-	-	-	-	-		-	-	-
3'-azido-N4-benzoyl-2',3'-ddC	36	-	non active	-	-	-	-	-	-	-	-	-	-	-		-	-	-
4-methylthio-U	37	U	+	15	4.3	5	21.5	3.27096	1.68445	2.05495	2	100	163.548	84.2225	102.747	123.885	+-	41.498
4-ethylthio-U	38	U	+	15	4.3	5	21.5	8.23298	6.07866	-	2	100	411.649	303.933		357.791	+-	76.1668
4-n-propylthio-U	39	U	+	15	4.3	5	21.5	4.42089	4.40522	-	2	100	221.044	220.261			+-	0.553998
4-i-propylthio-U	40	U	+	N/A	N/A	N/A	N/A	N/A	N/A	N/A	N/A	N/A	N/A	N/A	N/A	N/A	N/A	N/A
4-i-butylthio-U	41	U	+	15	4.3	5	21.5	1.14007	1.60409	-	2	100	57.0037	80.2046			+-	16.4056
4-benzylthio-U	42	U	+	15	4.3	5	21.5	0.667816	0.16733	-	2	100	33.3908	8.36651		20.8786	+-	17.6948
5-F-4-methylthio-U	43	5F-U	+	15	4.3	5	21.5	3.21016	6.05022	-	2	100	160.508	302.511		231.51	+-	100.411
5-F-4-ethylthio--U	44	5F-U	+	15	4.3	5	21.5	4.63402	4.15142	-	2	100	231.701	207.571		219.636	+-	17.0626
5-F-4-benzylthio-U	45	5F-U	+	15	4.3	5	21.5	0.597514	0.374931	-	2	100	29.8757	18.7465		24.3111	+-	7.8695
5-F-4-phenylthio-U	46	5F-U	+	N/A	N/A	N/A	N/A	N/A	N/A	N/A	N/A	N/A	N/A	N/A	N/A	N/A	N/A	N/A
5-F-4-methoxy-U	47	5F-U	+	15	4.3	5	21.5	2.7087	3.12784	-	2	100	135.435	156.392		145.914	+-	14.8188
5-F-4-butoxy-U	48	5F-U	+	N/A	N/A	N/A	N/A	N/A	N/A	N/A	N/A	N/A	N/A	N/A	N/A	N/A	N/A	N/A
2’, 3’, 5’-tri-O-acetyl-5-fluoro-4-butoxy-U	49	-	non active	-	-	-	-	-	-	-	-	-	-	-	-	-	-	-
5-F-4-benzyloxy-U	50	5F-U	+	N/A	N/A	N/A	N/A	N/A	N/A	N/A	N/A	N/A	N/A	N/A	N/A	N/A	N/A	N/A
N4-methylcytidine	51	U	+	30	4.3	5	21.5	8.77512	9.87969	-	2	100	438.756	493.984	-	466.37	+-	39.0523
N4-N4-dimethylcytidine	52	U	+	15	4.3	5	21.5	0.147549	2.55299	-	2	100	7.37745	127.65	-	67.5136	+-	85.0453
N4-2-hydroxyethyl-2'-dC	53	dU	+	30	4.3	5	21.5	5.51509	4.86869	-	2	100	275.754	243.434	-	259.594	+-	22.8538
N4-aminoethyl-2'-dC	54	dU	+	30	4.3	5	21.5	0.895384	0.961092	-	2	100	44.7692	48.0546	-	46.4119	+-	2.32315
4-(4-morpholinyl)-2'-dU	55	dU	+	60	4.3	5	21.5	0.922163	0.960848	0.970936	2	100	46.1081	48.0424	48.5468	47.0753	+-	1.36774
5-F-4-(4-morpholinyl)-2'-dU	56	5F-dU	+	60	4.3	5	21.5	3.3438	3.59515	-	2	100	167.19	179.757	-	173.474	+-	8.88633
N4-n-hexyl-2'-dC	57	dU	+	30	4.3	5	21.5	8.72779	8.91686	-	2	100	436.389	445.843	-	441.116	+-	6.68461
N4-(indolin-1-yl)-2'-dC	58	-	non active	-	-	-	-	-	-	-	-	-	-	-	-	-	-	-
N4-(2,3,4,5,6-pentahydroxyhexyl)-2’-dC	59	dU	+	1140	4.3	5	21.5	0.00162543	-0.00843865	-	2	100	0.0812714	0	-	0.0812714	+-	-
N4-(1H-indol-6-yl)methyl)-2'-dC	60	dU	+	N/A	N/A	N/A	N/A	N/A	N/A	N/A	N/A	N/A	N/A	N/A	N/A	N/A	N/A	N/A
Capecitabine	61	5'-deoxy-5-fluorouridine	+	100	4.3	5	21.5	2.28698	2.30186	-	2	100	114.349	115.093	-	114.721	+-	0.526219
CMP	62	-	non active	-	-	-	-	-	-	-	-	-	-	-	-	-	-	-
*activity was calculated on the basis of the residual substrate quantity
N/A not analyzed

## Sheet: 5F5dU
	Hydrolysis Capecitabine (61)
	Calibration standart 5'-deoxy-5-fluorouridine (5F5'dU)
	ID#	3
	Name	5F5dU
		Data Filename	Ret. Time	Area	Peak Start	Peak End		nmol
Calibration	1	5d5FU_DMSO_1mM_7.5.lcd	4.669	3079166	4.544	4.981		7.5
	2	5d5FU_DMSO_1mM_5uL.lcd	4.676	2062686	4.555	4.928		5
	3	5d5FU_DMSO_1mM_2uL.lcd	4.678	851845	4.576	4.885		2
	4	5d5FU_DMSO_1mM_10.lcd	4.666	4092995	4.512	4.981		10
	5	5d5FU_DMSO_1mM.lcd	4.681	446668	4.576	4.885		1
	6	5d5FU_1mM_7.5.lcd	4.674	3109046	4.544	5.003		7.5
	7	5d5FU_1mM_5uL.lcd	4.685	2071219	4.565	4.928		5
	8	5d5FU_1mM_2uL.lcd	4.68	857118	4.576	4.917		2
	9	5d5FU_1mM_10.lcd	4.673	4125067	4.512	4.992		10
	10	5d5FU_1mM.lcd	4.687	408875	4.587	4.864		1
Samples	11	Cap_K.lcd (control)	-----	-----	-----	-----
	12	Cap_F14.lcd	4.7	389787	4.608	4.896		0.886511
	13	C:\LabSolutions\Data\Ninos\Kalibr_CD_aktv\Cap_F14_3.lcd	4.707	627339	4.576	4.917		1.46821
	14	C:\LabSolutions\Data\Ninos\Kalibr_CD_aktv\Cap_F14_2.lcd	4.695	650007	4.576	4.949		1.52372

## Sheet: 25ddU
	Hydrolisis of 2'5'ddC (4)
	Calibration standart 2'5'ddU
	ID#	3
	Name	25ddU
		Data Filename	Ret. Time	Area	Peak Start	Peak End
Calibration	1	25ddU_1mkl.lcd	4.568	528664	4.48	4.875			1
	2	25ddU_2mkl.lcd	4.565	1053655	4.469	4.896			2
	3	25ddU_7.5mkl.lcd	4.551	3942799	3.915	4.885			7.5
	4	25ddU_DMSO1.lcd	4.562	525023	4.469	4.875			1
	5	25ddU_DMSO5.lcd	4.557	2607857	3.755	4.875			5
	6	25ddU_DMSO_2.lcd	4.551	1044087	4.448	4.896			2
	7	25ddU_DMSO_7.5.lcd	4.561	3892898	3.808	4.885			7.5
	8	25ddU_5mkl.lcd	4.551	2640077	3.68	4.885			5
Samples	9	25ddC-K.lcd (control)	4.407	48111	3.968	4.875			0.080288
	10	25ddC_F14.lcd	4.562	2793443	4.459	4.928			5.3384
	1	C:\LabSolutions\Data\Ninos\Kalibr_CD_aktv\25ddC_F14_4.lcd	4.55	1494048	3.488	4.907			2.84968
	2	C:\LabSolutions\Data\Ninos\Kalibr_CD_aktv\25ddC_F14_3.lcd	4.544	6607256	3.531	4.949			12.643

## Sheet: 23ddU
	Hydrolisis of 2'3'ddC (3)
	Calibration standart 2'3'ddU
ID#	3
Name	23dU_1
	Data Filename	Ret. Time	Area	Peak Start	Peak End
Calibration	C:\LabSolutions\Data\Ninos\Kalibr_CD_aktv\23ddU_DMSO_7.5.lcd	4.443	4073612	3.168	4.576	4073612	7.5
	C:\LabSolutions\Data\Ninos\Kalibr_CD_aktv\23ddU_DMSO_5.lcd	4.438	2732842	3.541	4.576	2732842	5
	C:\LabSolutions\Data\Ninos\Kalibr_CD_aktv\23ddU_DMSO_2.lcd	4.446	1248001	3.584	6.187	1248001	2
	C:\LabSolutions\Data\Ninos\Kalibr_CD_aktv\23ddU_DMSO_1.lcd	4.442	720863	3.573	6.155	720863	1
	C:\LabSolutions\Data\Ninos\Kalibr_CD_aktv\23ddU_7.5.lcd	4.438	4198832	3.104	6.144	4198832	7.5
	C:\LabSolutions\Data\Ninos\Kalibr_CD_aktv\23ddU_5.lcd	4.432	2851745	3.563	6.144	2851745	5
	C:\LabSolutions\Data\Ninos\Kalibr_CD_aktv\23ddU_2.lcd	4.441	1255744	3.541	6.144	1255744	2
	C:\LabSolutions\Data\Ninos\Kalibr_CD_aktv\23ddU_1.lcd	4.437	724081	3.541	6.144	724081	1
Samples	C:\LabSolutions\Data\Ninos\Kalibr_CD_aktv\23ddC_F14_2.lcd	4.439	1010928	3.563	4.747	1010928	1.55476
	C:\LabSolutions\Data\Ninos\Kalibr_CD_aktv\23ddC_F14.lcd	4.45	1003619	3.701	4.875	1003619	1.5408
	C:\LabSolutions\Data\Ninos\Kalibr_CD_aktv\23ddC-K.lcd (control)	4.416	49944	3.957	4.875	49944	-0.280712
						49944	-0.280712

## Sheet: pseudoU
	Hydrolisis of pseudoisocytidine (10)
ID#	Calibration standart pseudouridine (pseudoU)
Name	pseudoU_2
	Data Filename	Ret. Time	Area	Peak Start	Peak End
Calibration	C:\LabSolutions\Data\Ninos\Kalibr_CD_aktv\pseudoU_DMSO_7.5.lcd	1.928	3266312	1.76	2.176		3266312	7.5
	C:\LabSolutions\Data\Ninos\Kalibr_CD_aktv\pseudoU_DMSO_5.lcd	1.919	2198063	1.749	2.176		2198063	5
	C:\LabSolutions\Data\Ninos\Kalibr_CD_aktv\pseudoU_DMSO_2.lcd	1.923	903605	1.76	2.336		903605	2
	C:\LabSolutions\Data\Ninos\Kalibr_CD_aktv\pseudoU_DMSO_1.lcd	1.931	442457	1.739	2.229		442457	1
	C:\LabSolutions\Data\Ninos\Kalibr_CD_aktv\pseudoU_7.5 mkl.lcd	1.929	3298240	1.728	2.304		3298240	7.5
	C:\LabSolutions\Data\Ninos\Kalibr_CD_aktv\pseudoU_5 mkl.lcd	1.934	2225498	1.76	2.325		2225498	5
	C:\LabSolutions\Data\Ninos\Kalibr_CD_aktv\pseudoU_2mkl.lcd	1.935	892186	1.739	2.347		892186	2
	C:\LabSolutions\Data\Ninos\Kalibr_CD_aktv\pseudoU_1mkl.lcd	1.924	442479	1.76	2.347		442479	1
Samples	C:\LabSolutions\Data\Ninos\Kalibr_CD_aktv\pseudoisodC_F14_2.lcd	1.931	106032	1.824	2.133		106032	0.203588
	C:\LabSolutions\Data\Ninos\Kalibr_CD_aktv\pseudoC_k.lcd (control)	2.015	3769	1.888	2.08		3769	-0.0306919
	C:\LabSolutions\Data\Ninos\Kalibr_CD_aktv\pseudoC_F14.lcd	1.93	142047	1.824	2.219		142047	0.286096

## Sheet: 5metU
	Hydrolisis of 5methylcytidine (6) and 5methyl-N4-benzoylcytidine (21)
	Calibration standart 5-methyluridine (5metU)
ID#	3						ID#	4						ID#	5						ID#	6
Name	5MetU						Name	5MetU1						Name	5MetU_2						Name	5MetU_3
	Data Filename	Ret. Time	Area	Peak Start	Peak End			Data Filename	Ret. Time	Area	Peak Start	Peak End			Data Filename	Ret. Time	Area	Peak Start	Peak End			Data Filename	Ret. Time	Area	Peak Start	Peak End
1	5MetU_1mM_1mkl.lcd	2.283	15557	2.091	2.347		1	5MetU_1mM_1mkl.lcd	-----	-----	-----	-----		1	5MetU_1mM_1mkl.lcd	-----	-----	-----	-----		1	5MetU_1mM_1mkl.lcd	3.279	465300	2.933	3.872
2	5MetU_1mM_2mkl.lcd	2.269	25068	2.123	2.336		2	5MetU_1mM_2mkl.lcd	-----	-----	-----	-----		2	5MetU_1mM_2mkl.lcd	3.097	465882	2.496	3.221		2	5MetU_1mM_2mkl.lcd	3.318	521813	3.221	3.883
3	5MetU_1mM_5mkl.lcd	2.241	1213724	2.155	2.368		3	5MetU_1mM_5mkl.lcd	-----	-----	-----	-----		3	5MetU_1mM_5mkl.lcd	-----	-----	-----	-----		3	5MetU_1mM_5mkl.lcd	3.39	1107662	2.496	3.936
4	5MetU_1mM_7.5mkl.lcd	-----	-----	-----	-----		4	5MetU_1mM_7.5mkl.lcd	2.218	1944019	2.144	2.325		4	5MetU_1mM_7.5mkl.lcd	-----	-----	-----	-----		4	5MetU_1mM_7.5mkl.lcd	3.345	1320765	2.475	3.968
5	5MetU_DMSO_1mkl.lcd	2.288	9956	2.219	2.357		5	5MetU_DMSO_1mkl.lcd	-----	-----	-----	-----		5	5MetU_DMSO_1mkl.lcd	-----	-----	-----	-----		5	5MetU_DMSO_1mkl.lcd	3.272	470502	2.933	3.872
6	5MetU_DMSO_2mkl.lcd	2.274	18515	2.208	2.336		6	5MetU_DMSO_2mkl.lcd	-----	-----	-----	-----		6	5MetU_DMSO_2mkl.lcd	3.095	486250	2.656	3.232		6	5MetU_DMSO_2mkl.lcd	3.313	499260	3.232	3.893
7	5MetU_DMSO_5mkl.lcd	2.253	1376639	2.176	4.875		7	5MetU_DMSO_5mkl.lcd	-----	-----	-----	-----		7	5MetU_DMSO_5mkl.lcd	-----	-----	-----	-----		7	5MetU_DMSO_5mkl.lcd	3.386	1048389	2.507	3.925
8	5MetU_DMSO_7.5mkl.lcd	-----	-----	-----	-----		8	5MetU_DMSO_7.5mkl.lcd	2.23	1967513	2.155	2.336		8	5MetU_DMSO_7.5mkl.lcd	-----	-----	-----	-----		8	5MetU_DMSO_7.5mkl.lcd	3.365	1292548	2.485	3.979
9	5metBzC-F14.lcd	2.281	14511	2.219	2.347		9	5metBzC-F14.lcd	-----	-----	-----	-----		9	5metBzC-F14.lcd	-----	-----	-----	-----		9	5metBzC-F14.lcd	3.232	1883067	2.805	3.957
10	5metBzC-K.lcd (control)	2.285	12586	2.219	2.357		10	5metBzC-K.lcd	-----	-----	-----	-----		10	5metBzC-K.lcd	-----	-----	-----	-----		10	5metBzC-K.lcd	-----	-----	-----	-----
11	5metC_F14.lcd	-----	-----	-----	-----		11	5metC_F14.lcd	-----	-----	-----	-----		11	5metC_F14.lcd
	5OHmetC_F14.lcd	2.188	1083054	1.824	2.507
	5OHmetC_F14_2.lcd	2.195	1207986	1.824	2.507
			*Sum of peaks area		*5metU formats several peaks depending on concentration
Calibration	5MetU_1mM_1mkl.lcd		480857	1
	5MetU_1mM_2mkl.lcd		1012763	2
	5MetU_1mM_5mkl.lcd		2321386	5
	5MetU_1mM_7.5mkl.lcd		3264784	7.5
	5MetU_DMSO_1mkl.lcd		480458	1
	5MetU_DMSO_2mkl.lcd		1004025	2
	5MetU_DMSO_5mkl.lcd		2425028	5
	5MetU_DMSO_7.5mkl.lcd		3260061	7.5
Samples	5metBzC-F14.lcd		1897578	4.14661
	5metBzC-K.lcd (control)		12586	-0.251587
	5metC_F14.lcd		403560	0.660661
	C:\LabSolutions\Data\Ninos\Kalibr_CD_aktv\5metBzC_F14_2.lcd		1666286	3.60694
	C:\LabSolutions\Data\Ninos\Kalibr_CD_aktv\5metC_F14_2.lcd		2862383	6.39776
	C:\LabSolutions\Data\Ninos\Kalibr_CD_aktv\5metC_F14_3.lcd		2752608	6.14162
	5OHmetC_F14.lcd		1083054	2.2461
	5OHmetC_F14_2.lcd		1207986	2.5376

## Sheet: T
Hydrolisis of 5methyl-2'dC (14)
Calibration standart thymidine (T)
ID#	3						ID#	4						ID#	5						ID#	6
Name	T_2						Name	T7.5						Name	T_5						Name	T7.5_2
	Data Filename	Ret. Time	Area	Peak Start	Peak End			Data Filename	Ret. Time	Area	Peak Start	Peak End			Data Filename	Ret. Time	Area	Peak Start	Peak End			Data Filename	Ret. Time	Area	Peak Start	Peak End
Calibration	C:\LabSolutions\Data\Ninos\Kalibr_CD_aktv\T_DMSO_2mkl.lcd	4.248	1085237	3.541	6.133		1	C:\LabSolutions\Data\Ninos\Kalibr_CD_aktv\T_DMSO_2mkl.lcd	2.432	5299	2.336	2.485		1	C:\LabSolutions\Data\Ninos\Kalibr_CD_aktv\T_DMSO_2mkl.lcd	-----	-----	-----	-----		1	C:\LabSolutions\Data\Ninos\Kalibr_CD_aktv\T_DMSO_2mkl.lcd	2.269	18404	2.197	2.336
	C:\LabSolutions\Data\Ninos\Kalibr_CD_aktv\T_1mM_DMSO_7.5mkl.lcd	4.276	2190357	3.36	7.189		2	C:\LabSolutions\Data\Ninos\Kalibr_CD_aktv\T_1mM_DMSO_7.5mkl.lcd	-----	-----	-----	-----		2	C:\LabSolutions\Data\Ninos\Kalibr_CD_aktv\T_1mM_DMSO_7.5mkl.lcd	-----	-----	-----	-----		2	C:\LabSolutions\Data\Ninos\Kalibr_CD_aktv\T_1mM_DMSO_7.5mkl.lcd	2.277	1660164	2.155	3.36
	C:\LabSolutions\Data\Ninos\Kalibr_CD_aktv\T_1mM_DMSO_5.lcd	4.272	1404200	3.979	4.971		3	C:\LabSolutions\Data\Ninos\Kalibr_CD_aktv\T_1mM_DMSO_5.lcd	2.438	16200	2.315	2.496		3	C:\LabSolutions\Data\Ninos\Kalibr_CD_aktv\T_1mM_DMSO_5.lcd	3.745	973664	2.496	3.979		3	C:\LabSolutions\Data\Ninos\Kalibr_CD_aktv\T_1mM_DMSO_5.lcd	2.241	38951	2.165	2.304
	C:\LabSolutions\Data\Ninos\Kalibr_CD_aktv\T_1mM_DMSO_1mkl.lcd	4.257	478471	3.968	4.864		4	C:\LabSolutions\Data\Ninos\Kalibr_CD_aktv\T_1mM_DMSO_1mkl.lcd	2.292	10119	2.219	2.357		4	C:\LabSolutions\Data\Ninos\Kalibr_CD_aktv\T_1mM_DMSO_1mkl.lcd	-----	-----	-----	-----		4	C:\LabSolutions\Data\Ninos\Kalibr_CD_aktv\T_1mM_DMSO_1mkl.lcd	-----	-----	-----	-----
	C:\LabSolutions\Data\Ninos\Kalibr_CD_aktv\T_1mM_7.5mkl.lcd	4.266	1771934	3.125	4.96		5	C:\LabSolutions\Data\Ninos\Kalibr_CD_aktv\T_1mM_7.5mkl.lcd	-----	-----	-----	-----		5	C:\LabSolutions\Data\Ninos\Kalibr_CD_aktv\T_1mM_7.5mkl.lcd	-----	-----	-----	-----		5	C:\LabSolutions\Data\Ninos\Kalibr_CD_aktv\T_1mM_7.5mkl.lcd	2.234	1541444	2.155	3.125
	C:\LabSolutions\Data\Ninos\Kalibr_CD_aktv\T_1mM_5mkl.lcd	4.274	1791914	3.957	7.189		6	C:\LabSolutions\Data\Ninos\Kalibr_CD_aktv\T_1mM_5mkl.lcd	2.429	17847	2.304	2.485		6	C:\LabSolutions\Data\Ninos\Kalibr_CD_aktv\T_1mM_5mkl.lcd	3.73	1081050	2.485	3.957		6	C:\LabSolutions\Data\Ninos\Kalibr_CD_aktv\T_1mM_5mkl.lcd	2.234	40853	2.187	2.304
	C:\LabSolutions\Data\Ninos\Kalibr_CD_aktv\T_1mM_2mkl.lcd	4.261	1080032	3.584	6.133		7	C:\LabSolutions\Data\Ninos\Kalibr_CD_aktv\T_1mM_2mkl.lcd	2.432	3525	2.336	2.496		7	C:\LabSolutions\Data\Ninos\Kalibr_CD_aktv\T_1mM_2mkl.lcd	-----	-----	-----	-----		7	C:\LabSolutions\Data\Ninos\Kalibr_CD_aktv\T_1mM_2mkl.lcd	2.268	20603	2.197	2.336
	C:\LabSolutions\Data\Ninos\Kalibr_CD_aktv\T_1mM_1mkl.lcd	4.259	480017	3.669	4.853		8	C:\LabSolutions\Data\Ninos\Kalibr_CD_aktv\T_1mM_1mkl.lcd	2.287	14740	2.101	2.357		8	C:\LabSolutions\Data\Ninos\Kalibr_CD_aktv\T_1mM_1mkl.lcd	-----	-----	-----	-----		8	C:\LabSolutions\Data\Ninos\Kalibr_CD_aktv\T_1mM_1mkl.lcd	-----	-----	-----	-----
Samples	C:\LabSolutions\Data\Ninos\Kalibr_CD_aktv\5metdC_K.lcd (control)	4.398	140089	3.584	4.896		9	C:\LabSolutions\Data\Ninos\Kalibr_CD_aktv\5metdC_K.lcd	-----	-----	-----	-----		9	C:\LabSolutions\Data\Ninos\Kalibr_CD_aktv\5metdC_K.lcd	-----	-----	-----	-----		9	C:\LabSolutions\Data\Ninos\Kalibr_CD_aktv\5metdC_K.lcd	2.272	15726	2.123	2.347
	C:\LabSolutions\Data\Ninos\Kalibr_CD_aktv\5metdC_F14_2.lcd	4.248	2022675	3.541	4.917		10	C:\LabSolutions\Data\Ninos\Kalibr_CD_aktv\5metdC_F14_2.lcd	-----	-----	-----	-----		10	C:\LabSolutions\Data\Ninos\Kalibr_CD_aktv\5metdC_F14_2.lcd	-----	-----	-----	-----		10	C:\LabSolutions\Data\Ninos\Kalibr_CD_aktv\5metdC_F14_2.lcd	2.269	21359	2.091	2.347
	C:\LabSolutions\Data\Ninos\Kalibr_CD_aktv\5metdC_F14_1.lcd	4.256	2089666	3.563	4.885		11	C:\LabSolutions\Data\Ninos\Kalibr_CD_aktv\5metdC_F14_1.lcd	-----	-----	-----	-----		11	C:\LabSolutions\Data\Ninos\Kalibr_CD_aktv\5metdC_F14_1.lcd	-----	-----	-----	-----		11	C:\LabSolutions\Data\Ninos\Kalibr_CD_aktv\5metdC_F14_1.lcd	2.271	21018	2.08	2.357
	C:\LabSolutions\Data\Ninos\Kalibr_CD_aktv\5propildC_F14_4.lcd	4.714	354095	4.555	4.917		1	C:\LabSolutions\Data\Ninos\Kalibr_CD_aktv\5propildC_F14_4.lcd	-----	-----	-----	-----		1	C:\LabSolutions\Data\Ninos\Kalibr_CD_aktv\5propildC_F14_4.lcd	-----	-----	-----	-----		1	C:\LabSolutions\Data\Ninos\Kalibr_CD_aktv\5propildC_F14_4.lcd	-----	-----	-----	-----
	C:\LabSolutions\Data\Ninos\Kalibr_CD_aktv\5propildC_F143.lcd	4.731	285036	4.587	4.939		2	C:\LabSolutions\Data\Ninos\Kalibr_CD_aktv\5propildC_F143.lcd	-----	-----	-----	-----		2	C:\LabSolutions\Data\Ninos\Kalibr_CD_aktv\5propildC_F143.lcd	-----	-----	-----	-----		2	C:\LabSolutions\Data\Ninos\Kalibr_CD_aktv\5propildC_F143.lcd	-----	-----	-----	-----
	C:\LabSolutions\Data\Ninos\Kalibr_CD_aktv\5propildC_F14_2.lcd	4.725	851571	4.565	4.939		3	C:\LabSolutions\Data\Ninos\Kalibr_CD_aktv\5propildC_F14_2.lcd	-----	-----	-----	-----		3	C:\LabSolutions\Data\Ninos\Kalibr_CD_aktv\5propildC_F14_2.lcd	-----	-----	-----	-----		3	C:\LabSolutions\Data\Ninos\Kalibr_CD_aktv\5propildC_F14_2.lcd	-----	-----	-----	-----
	C:\LabSolutions\Data\Ninos\Kalibr_CD_aktv\5prop_C_K.lcd	4.718	32243	4.672	4.832		4	C:\LabSolutions\Data\Ninos\Kalibr_CD_aktv\5prop_C_K.lcd	-----	-----	-----	-----		4	C:\LabSolutions\Data\Ninos\Kalibr_CD_aktv\5prop_C_K.lcd	-----	-----	-----	-----		4	C:\LabSolutions\Data\Ninos\Kalibr_CD_aktv\5prop_C_K.lcd	-----	-----	-----	-----
	C:\LabSolutions\Data\Ninos\Kalibr_CD_aktv\5propC_F14.lcd	4.713	678481	4.565	4.949		5	C:\LabSolutions\Data\Ninos\Kalibr_CD_aktv\5propC_F14.lcd	-----	-----	-----	-----		5	C:\LabSolutions\Data\Ninos\Kalibr_CD_aktv\5propC_F14.lcd	-----	-----	-----	-----		5	C:\LabSolutions\Data\Ninos\Kalibr_CD_aktv\5propC_F14.lcd	-----	-----	-----	-----
	C:\LabSolutions\Data\Ninos\Kalibr_CD_aktv\5OH_dC_F14.lcd	2.265	1003268	1.92	2.347		1	C:\LabSolutions\Data\Ninos\Kalibr_CD_aktv\5OH_dC_F14.lcd	-----	-----	-----	-----		1	C:\LabSolutions\Data\Ninos\Kalibr_CD_aktv\5OH_dC_F14.lcd	-----	-----	-----	-----		1	C:\LabSolutions\Data\Ninos\Kalibr_CD_aktv\5OH_dC_F14.lcd	-----	-----	-----	-----
	C:\LabSolutions\Data\Ninos\Kalibr_CD_aktv\5OH_dC_F14_2.lcd	2.259	911928	1.835	2.347		2	C:\LabSolutions\Data\Ninos\Kalibr_CD_aktv\5OH_dC_F14_2.lcd	-----	-----	-----	-----		2	C:\LabSolutions\Data\Ninos\Kalibr_CD_aktv\5OH_dC_F14_2.lcd	-----	-----	-----	-----		2	C:\LabSolutions\Data\Ninos\Kalibr_CD_aktv\5OH_dC_F14_2.lcd	-----	-----	-----	-----
	Data Filename	*Sum of peaks area		*T formats several peaks depending on concentration
1	C:\LabSolutions\Data\Ninos\Kalibr_CD_aktv\T_DMSO_2mkl.lcd	1108940	2
2	C:\LabSolutions\Data\Ninos\Kalibr_CD_aktv\T_1mM_DMSO_7.5mkl.lcd	3850521	7.5
3	C:\LabSolutions\Data\Ninos\Kalibr_CD_aktv\T_1mM_DMSO_5.lcd	2433015	5
4	C:\LabSolutions\Data\Ninos\Kalibr_CD_aktv\T_1mM_DMSO_1mkl.lcd	488590	1
5	C:\LabSolutions\Data\Ninos\Kalibr_CD_aktv\T_1mM_7.5mkl.lcd	3313378	7.5
6	C:\LabSolutions\Data\Ninos\Kalibr_CD_aktv\T_1mM_5mkl.lcd	2931664	5
7	C:\LabSolutions\Data\Ninos\Kalibr_CD_aktv\T_1mM_2mkl.lcd	1104160	2
8	C:\LabSolutions\Data\Ninos\Kalibr_CD_aktv\T_1mM_1mkl.lcd	494757	1
9	C:\LabSolutions\Data\Ninos\Kalibr_CD_aktv\5metdC_K.lcd (control)	155815	0.0876394
10	C:\LabSolutions\Data\Ninos\Kalibr_CD_aktv\5metdC_F14_2.lcd	2044034	4.03908
11	C:\LabSolutions\Data\Ninos\Kalibr_CD_aktv\5metdC_F14_1.lcd	2110684	4.17856
1	C:\LabSolutions\Data\Ninos\Kalibr_CD_aktv\5propildC_F14_4.lcd	354095	0.502576
2	C:\LabSolutions\Data\Ninos\Kalibr_CD_aktv\5propildC_F143.lcd	285036	0.358058
3	C:\LabSolutions\Data\Ninos\Kalibr_CD_aktv\5propildC_F14_2.lcd	851571	1.54363
4	C:\LabSolutions\Data\Ninos\Kalibr_CD_aktv\5prop_C_K.lcd (control)	32243	-0.170957
5	C:\LabSolutions\Data\Ninos\Kalibr_CD_aktv\5propC_F14.lcd	678481	1.18141
1	C:\LabSolutions\Data\Ninos\Kalibr_CD_aktv\5OH_dC_F14.lcd	1003268	1.86109
2	C:\LabSolutions\Data\Ninos\Kalibr_CD_aktv\5OH_dC_F14_2.lcd	911928	1.66994
		179255	0.136692

## Sheet: U
Hydrolisis of cytidine derivatives (2, 17,19, 20, 37-42, 47, 51,52)
Calibration standart uridine (U)
ID#	1
Name	U_1
	Data Filename	Ret. Time	Area	Peak Start	Peak End		Area
Calibration	C:\LabSolutions\Data\Ninos\Kalibr_CD_aktv\U_DMSO_1mM_10.lcd	2.198	4417535	2.037	2.443		4417535	10
	C:\LabSolutions\Data\Ninos\Kalibr_CD_aktv\U_DMSO_1mM.lcd	2.261	573841	2.101	2.56		573841	1
	C:\LabSolutions\Data\Ninos\Kalibr_CD_aktv\U_1mM_7.5.lcd	2.215	3481229	2.069	2.347		3481229	7.5
	C:\LabSolutions\Data\Ninos\Kalibr_CD_aktv\U_1mM_5uL.lcd	2.227	2683303	2.08	2.997		2683303	5
	C:\LabSolutions\Data\Ninos\Kalibr_CD_aktv\U_1mM_2uL.lcd	2.246	1130914	2.101	2.635		1130914	2
	C:\LabSolutions\Data\Ninos\Kalibr_CD_aktv\U_1mM_10.lcd	2.203	3863260	2.048	2.443		3863260
	C:\LabSolutions\Data\Ninos\Kalibr_CD_aktv\U_1mM.lcd	2.254	573298	2.091	2.539		573298	1
	C:\LabSolutions\Data\Ninos\Kalibr_CD_aktv\U_DMSO_1mM_2uL.lcd	2.248	1141024	2.091	2.645		1141024	2
1	C:\LabSolutions\Data\Ninos\Kalibr_CD_aktv\C_K.lcd (control)	2.276	22017	2.123	2.347		22017	-0.522478
2	C:\LabSolutions\Data\Ninos\Kalibr_CD_aktv\C_F14.lcd	2.252	1548112	2.08	2.699		1548112	3.02162
3	C:\LabSolutions\Data\Ninos\Kalibr_CD_aktv\BzSU_K.lcd (control)	2.271	19845	2.197	2.347		19845	-0.527522
4	C:\LabSolutions\Data\Ninos\Kalibr_CD_aktv\BzSU_F14.lcd	2.264	339736	2.091	2.528		339736	0.215371
5	C:\LabSolutions\Data\Ninos\Kalibr_CD_aktv\BzsU-F14_2.lcd	2.254	270234	2.091	2.347		270234	0.053964
6	C:\LabSolutions\Data\Ninos\Kalibr_CD_aktv\BzdC_K_kc.lcd (control)	2.285	17091	2.101	2.357		17091	-0.533918
7	C:\LabSolutions\Data\Ninos\Kalibr_CD_aktv\BzC_K_kc.lcd (control)	2.279	22698	2.091	2.357		22698	-0.520896
8	C:\LabSolutions\Data\Ninos\Kalibr_CD_aktv\BzC_F14_kc.lcd	2.25	1389201	2.069	2.336		1389201	2.65257
9	C:\LabSolutions\Data\Ninos\Kalibr_CD_aktv\BzC_F14_2.lcd	2.25	606122	2.08	2.336		606122	0.834007
10	C:\LabSolutions\Data\Ninos\Kalibr_CD_aktv\BnOU_F14_2.lcd	2.262	27761	2.208	2.315		27761	-0.509138
11	C:\LabSolutions\Data\Ninos\Kalibr_CD_aktv\araC_F14.lcd	2.275	1149683	2.112	2.347		1149683	2.09633
12	C:\LabSolutions\Data\Ninos\Kalibr_CD_aktv\araC-K.lcd (control)	2.276	16650	2.165	2.336		16650	-0.534942
13	C:\LabSolutions\Data\Ninos\Kalibr_CD_aktv\dimetilC_K.lcd (control)	2.283	13235	2.197	2.347		13235	-0.542873
14	C:\LabSolutions\Data\Ninos\Kalibr_CD_aktv\dimetilC_F14.lcd	2.259	267487	2.069	2.336		267487	0.0475845
15	C:\LabSolutions\Data\Ninos\Kalibr_CD_aktv\dimethylC_F14_2.lcd	2.244	601529	1.952	2.336		601529	0.82334
16	C:\LabSolutions\Data\Ninos\Kalibr_CD_aktv\ettSU_F14_2.lcd	2.249	1091135	2.091	2.336		1091135	1.96037
17	C:\LabSolutions\Data\Ninos\Kalibr_CD_aktv\ethylSU_K.lcd (control)	2.271	23403	2.101	2.347		23403	-0.519259
18	C:\LabSolutions\Data\Ninos\Kalibr_CD_aktv\EthylSU_F14.lcd	2.259	1390304	2.091	2.699		1390304	2.65514
19	C:\LabSolutions\Data\Ninos\Kalibr_CD_aktv\MetSU_K.lcd (control)	2.277	21616	2.112	2.357		21616	-0.523409
20	C:\LabSolutions\Data\Ninos\Kalibr_CD_aktv\metS_U_F14.lcd	2.259	701233	2.091	2.336		701233	1.05489
21	C:\LabSolutions\Data\Ninos\Kalibr_CD_aktv\SmetC-F14_2.lcd	2.247	1084532	2.08	2.336		1084532	1.94503
22	C:\LabSolutions\Data\Ninos\Kalibr_CD_aktv\metC_F14_2.lcd	2.247	2684185	1.824	2.336		2684185	5.65996
23	C:\LabSolutions\Data\Ninos\Kalibr_CD_aktv\metC_F14.lcd	2.25	2990965	2.069	2.325		2990965	6.3724
24	C:\LabSolutions\Data\Ninos\Kalibr_CD_aktv\metC_k.lcd (control)	2.273	21399	2.133	2.347		21399	-0.523913
25	C:\LabSolutions\Data\Ninos\Kalibr_CD_aktv\araC-K.lcd (control)	2.276	16650	2.165	2.336		16650	-0.534942
26	C:\LabSolutions\Data\Ninos\Kalibr_CD_aktv\araC_F14.lcd	2.275	1149683	2.112	2.347		1149683	2.09633
27	AcC_F14.lcd	2.261	1109434	2.08	2.667		1109434	2.00286
28	AcC_K.lcd (control)	-----	-----	-----	-----		-----	-----
29	C:\LabSolutions\Data\Ninos\Kalibr_CD_aktv\C_F14_3.lcd	2.239	957576	2.048	2.336		957576	1.6502
30	C:\LabSolutions\Data\Ninos\Kalibr_CD_aktv\C_F14_2.lcd	2.24	1030925	2.037	2.347		1030925	1.82054
31	C:\LabSolutions\Data\Ninos\Kalibr_CD_aktv\ibutilSU_F14_2.lcd	2.211	405318	1.813	2.304		405318	0.367674
32	C:\LabSolutions\Data\Ninos\Kalibr_CD_aktv\ibutilSU_F14_1.lcd	2.217	469756	1.813	2.304		469756	0.51732
33	C:\LabSolutions\Data\Ninos\Kalibr_CD_aktv\n-propilSU_F14_2.lcd	2.22	860922	1.813	2.304		860922	1.42574
34	C:\LabSolutions\Data\Ninos\Kalibr_CD_aktv\n-propilS-U_F14_1.lcd	2.217	858746	1.813	2.304		858746	1.42068
35	C:\LabSolutions\Data\Ninos\Kalibr_CD_aktv\AcC_F14_2.lcd	2.404	1044652	2.069	3.392		1044652	1.85242
36	C:\LabSolutions\Data\Ninos\Kalibr_CD_aktv\araC_F14_3.lcd	2.271	753685	2.069	2.347		1434794	2.75846
37	C:\LabSolutions\Data\Ninos\Kalibr_CD_aktv\araC_F14_2.lcd	2.268	545298	2.144	2.347		1013040	1.779
38	C:\LabSolutions\Data\Ninos\Kalibr_CD_aktv\araC_F14_3.lcd	2.415	681109	2.347	3.168		681109	1.00815
39	C:\LabSolutions\Data\Ninos\Kalibr_CD_aktv\araC_F14_2.lcd	2.412	467742	2.347	3.168		467742	0.512643
40	C:\LabSolutions\Data\Ninos\Kalibr_CD_aktv\dimetC_F14_4.lcd	2.234	160444	2.059	2.336		160444	-0.201005
41	C:\LabSolutions\Data\Ninos\Kalibr_CD_aktv\dimetC_F14_3.lcd	2.236	150284	2.059	2.347		150284	-0.2246
42	C:\LabSolutions\Data\Ninos\Kalibr_CD_aktv\BzC_F14_3.lcd	2.277	397890	2.101	3.083		397890	0.350423
43	C:\LabSolutions\Data\Ninos\Kalibr_CD_aktv\BzC-F14_4.lcd	2.235	397937	2.059	2.848		397937	0.350533
44	C:\LabSolutions\Data\Ninos\Kalibr_CD_aktv\metSU_F14_4.lcd	2.238	480915	2.08	2.933		480915	0.543235
45	C:\LabSolutions\Data\Ninos\Kalibr_CD_aktv\metSU_F14_3.lcd	2.235	532366	2.08	2.816		532366	0.662721
46	C:\LabSolutions\Data\Ninos\Kalibr_CD_aktv\BzsU_F14_4.lcd	2.24	239703	2.069	2.752		239703	-0.0169391

## Sheet: 5FU
Hydrolisis of 5-F-cytidine derivatives (8, 43-45 )
Calibration standart 5-F-uridine (U)
ID#	3						ID#	4						ID#	5
Name	5F_U5						Name	5F_U2						Name	5F_U_2_2
	Data Filename	Ret. Time	Area	Peak Start	Peak End			Data Filename	Ret. Time	Area	Peak Start	Peak End			Data Filename	Ret. Time	Area	Peak Start	Peak End
Calibration	5F_U_1mM_1mkl.lcd	2.28	14711	2.112	2.347			5F_U_1mM_1mkl.lcd	2.429	3218	2.347	2.496			5F_U_1mM_1mkl.lcd	2.763	406221	2.496	3.307
	5F_U_1mM_2mkl.lcd	2.273	20001	2.144	2.325			5F_U_1mM_2mkl.lcd	2.586	374683	2.325	2.72			5F_U_1mM_2mkl.lcd	2.837	440431	2.72	3.435
	5F_U_1mM_5mkl.lcd	2.243	1154994	2.176	2.347			5F_U_1mM_5mkl.lcd	-----	-----	-----	-----			5F_U_1mM_5mkl.lcd	2.903	806506	2.347	3.488
	5F_U_1mM_7.5.lcd	-----	-----	-----	-----			5F_U_1mM_7.5.lcd	-----	-----	-----	-----			5F_U_1mM_7.5.lcd	2.86	875885	2.325	3.541
	5FU_DMSO_1mkl.lcd	2.285	9930	2.219	2.347			5FU_DMSO_1mkl.lcd	2.432	2839	2.347	2.507			5FU_DMSO_1mkl.lcd	2.778	408890	2.507	3.381
	5FU_DMSO_2mkl.lcd	2.274	17964	2.197	2.336			5FU_DMSO_2mkl.lcd	2.599	387396	2.336	2.731			5FU_DMSO_2mkl.lcd	2.833	436390	2.731	3.403
	5FU_DMSO_5mkl.lcd	2.248	1159951	2.176	2.347			5FU_DMSO_5mkl.lcd	-----	-----	-----	-----			5FU_DMSO_5mkl.lcd	2.903	880634	2.347	3.499
	5FU_DMSO_7.5mkl.lcd	-----	-----	-----	-----			5FU_DMSO_7.5mkl.lcd	-----	-----	-----	-----			5FU_DMSO_7.5mkl.lcd	2.851	908767	2.325	3.488
1	5FmorfolinildC_F14.lcd	2.283	14902	2.219	2.336		1	5FmorfolinildC_F14.lcd	2.603	46736	2.56	2.965		1	5FmorfolinildC_F14.lcd	-----	-----	-----	-----
2	5FethylSU_K.lcd (control)	2.284	13863	2.219	2.357		2	5FethylSU_K.lcd	2.445	3637	2.357	2.507		2	5FethylSU_K.lcd	2.755	14338	2.507	3.051
3	5FBnOU_K.lcd (control)	2.261	24101	2.187	2.325		3	5FBnOU_K.lcd	2.441	11823	2.336	2.517		3	5FBnOU_K.lcd	2.811	19999	2.517	3.029
4	5F_morfolinildC_K_2.lcd (control)	2.277	14204	2.208	2.347		4	5F_morfolinildC_K_2.lcd	2.447	5733	2.347	2.528		4	5F_morfolinildC_K_2.lcd	-----	-----	-----	-----
5	5F_morfolinildC_K.lcd (control)	2.332	7996	2.229	2.635		5	5F_morfolinildC_K.lcd	-----	-----	-----	-----		5	5F_morfolinildC_K.lcd	-----	-----	-----	-----
6	5F_MetSU_F14.lcd	2.284	15677	2.219	2.357		6	5F_MetSU_F14.lcd	-----	-----	-----	-----		6	5F_MetSU_F14.lcd	2.706	430778	2.357	3.403
7	5F_MetS_U_k.lcd (control)	2.278	13323	2.208	2.347		7	5F_MetS_U_k.lcd	2.437	3533	2.347	2.496		7	5F_MetS_U_k.lcd	2.741	17439	2.496	3.136
8	5F_ethylSU_F14.lcd	2.281	16040	2.229	2.357		8	5F_ethylSU_F14.lcd	2.689	610842	2.357	3.456		8	5F_ethylSU_F14.lcd	-----	-----	-----	-----
9	5F-C_F14.lcd	-----	-----	-----	-----		9	5F-C_F14.lcd	2.692	1495193	2.347	3.381		9	5F-C_F14.lcd	-----	-----	-----	-----
10	5F-C.lcd	-----	-----	-----	-----		10	5F-C.lcd	2.56	4563	2.475	2.645		10	5F-C.lcd	2.716	6645	2.645	3.04
11	5F-BzSU_F14.lcd	2.281	17202	2.219	2.357		11	5F-BzSU_F14.lcd	2.441	2870	2.357	2.496		11	5F-BzSU_F14.lcd	2.734	95317	2.496	3.339
12	C:\LabSolutions\Data\Ninos\Kalibr_CD_aktv\5F_FC_F14_3.lcd	2.709	724109	2.411	3.541		12	C:\LabSolutions\Data\Ninos\Kalibr_CD_aktv\5F_FC_F14_3.lcd	-----	-----	-----	-----		12	C:\LabSolutions\Data\Ninos\Kalibr_CD_aktv\5F_FC_F14_3.lcd	-----	-----	-----	-----
13	C:\LabSolutions\Data\Ninos\Kalibr_CD_aktv\5FC-F14_2.lcd	2.693	725210	2.357	3.552		13	C:\LabSolutions\Data\Ninos\Kalibr_CD_aktv\5FC-F14_2.lcd	-----	-----	-----	-----		13	C:\LabSolutions\Data\Ninos\Kalibr_CD_aktv\5FC-F14_2.lcd	-----	-----	-----	-----
14	C:\LabSolutions\Data\Ninos\Kalibr_CD_aktv\5F-ethyl_S-U_F14_2.lcd	2.684	565728	2.347	3.467		14	C:\LabSolutions\Data\Ninos\Kalibr_CD_aktv\5F-ethyl_S-U_F14_2.lcd	-----	-----	-----	-----		14	C:\LabSolutions\Data\Ninos\Kalibr_CD_aktv\5F-ethyl_S-U_F14_2.lcd	-----	-----	-----	-----
15	C:\LabSolutions\Data\Ninos\Kalibr_CD_aktv\5FBzsU-F14_2.lcd	2.653	87184	2.347	3.328		15	C:\LabSolutions\Data\Ninos\Kalibr_CD_aktv\5FBzsU-F14_2.lcd	-----	-----	-----	-----		15	C:\LabSolutions\Data\Ninos\Kalibr_CD_aktv\5FBzsU-F14_2.lcd	-----	-----	-----	-----
16	C:\LabSolutions\Data\Ninos\Kalibr_CD_aktv\5FmetSU-F14_2.lcd	2.695	806338	2.347	3.477		16	C:\LabSolutions\Data\Ninos\Kalibr_CD_aktv\5FmetSU-F14_2.lcd	-----	-----	-----	-----		16	C:\LabSolutions\Data\Ninos\Kalibr_CD_aktv\5FmetSU-F14_2.lcd	-----	-----	-----	-----
17	C:\LabSolutions\Data\Ninos\Kalibr_CD_aktv\5FmetoxyU_F14_1.lcd	2.726	382912	2.347	3.531		17	C:\LabSolutions\Data\Ninos\Kalibr_CD_aktv\5FmetoxyU_F14_1.lcd	-----	-----	-----	-----		17	C:\LabSolutions\Data\Ninos\Kalibr_CD_aktv\5FmetoxyU_F14_1.lcd	-----	-----	-----	-----
18	C:\LabSolutions\Data\Ninos\Kalibr_CD_aktv\5FmetoxyU_F14_2.lcd	2.715	436024	2.347	3.552		18	C:\LabSolutions\Data\Ninos\Kalibr_CD_aktv\5FmetoxyU_F14_2.lcd	-----	-----	-----	-----		18	C:\LabSolutions\Data\Ninos\Kalibr_CD_aktv\5FmetoxyU_F14_2.lcd	-----	-----	-----	-----
19	C:\LabSolutions\Data\Ninos\Kalibr_CD_aktv\5FmetoxyU_K.lcd (control)	2.794	6628	2.507	3.136		19	C:\LabSolutions\Data\Ninos\Kalibr_CD_aktv\5FmetoxyU_K.lcd (control)	-----	-----	-----	-----		19	C:\LabSolutions\Data\Ninos\Kalibr_CD_aktv\5FmetoxyU_K.lcd (control)	-----	-----	-----	-----
			*Sum of peaks area	nmol	*5FU formats several peaks depending on concentration
Calibration	5F_U_1mM_1mkl.lcd		424150	1
	5F_U_1mM_2mkl.lcd		835115	2
	5F_U_1mM_5mkl.lcd		1961500	5
	5F_U_1mM_7.5.lcd		875885
	5FU_DMSO_1mkl.lcd		421659	1
	5FU_DMSO_2mkl.lcd		841750	2
	5FU_DMSO_5mkl.lcd		2040585	5
	5FU_DMSO_7.5mkl.lcd		908767
Samples	5FmorfolinildC_F14.lcd		61638	0.0558994
	5FethylSU_K.lcd (control)		31838	-0.019943
	5FBnOU_K.lcd		55923	0.0413545
	5F_morfolinildC_K_2.lcd (control)		19937	-0.0502316
	5F_morfolinildC_K.lcd (control)		7996	-0.080622
	5F_MetSU_F14.lcd		446455	1.03528
	5F_MetS_U_k.lcd (control)		34295	-0.0136898
	5F_ethylSU_F14.lcd		626882	1.49447
	5F-C_F14.lcd		1495193	3.70436
	5F-C.lcd (control)		11208	-0.0724473
	5F-BzSU_F14.lcd		115389	0.192698
	C:\LabSolutions\Data\Ninos\Kalibr_CD_aktv\5F_FC_F14_3.lcd		724109	1.74192
	C:\LabSolutions\Data\Ninos\Kalibr_CD_aktv\5FC-F14_2.lcd		725210	1.74472
	C:\LabSolutions\Data\Ninos\Kalibr_CD_aktv\5F-ethyl_S-U_F14_2.lcd		565728	1.33883
	C:\LabSolutions\Data\Ninos\Kalibr_CD_aktv\5FBzsU-F14_2.lcd		87184	0.120915
	C:\LabSolutions\Data\Ninos\Kalibr_CD_aktv\5FmetSU-F14_2.lcd		806338	1.9512
	C:\LabSolutions\Data\Ninos\Kalibr_CD_aktv\5FmetoxyU_F14_1.lcd		382912	0.873557
	C:\LabSolutions\Data\Ninos\Kalibr_CD_aktv\5FmetoxyU_F14_2.lcd		436024	1.00873
	C:\LabSolutions\Data\Ninos\Kalibr_CD_aktv\5FmetoxyU_K.lcd (control)		6628	-0.0841036

## Sheet: 5FdU
	Hydrolisis of 5-F-4-(4-morpholinyl)-2'-dU (56)
	Calibration standart 5F-2'-dU (5FdU)
ID#	3						ID#	4						ID#	5
Name	5fdU_1						Name	5fdU_5						Name	5fdU_7.5
	Data Filename	Ret. Time	Area	Peak Start	Peak End			Data Filename	Ret. Time	Area	Peak Start	Peak End			Data Filename	Ret. Time	Area	Peak Start	Peak End
Calibration	C:\LabSolutions\Data\Ninos\Kalibr_CD_aktv\5FdC_DMSO_7.5.lcd	3.523	1548595	2.624	4.107		1	C:\LabSolutions\Data\Ninos\Kalibr_CD_aktv\5FdC_DMSO_7.5.lcd	-----	-----	-----	-----		1	C:\LabSolutions\Data\Ninos\Kalibr_CD_aktv\5FdC_DMSO_7.5.lcd	2.239	1583370	2.144	2.624
	C:\LabSolutions\Data\Ninos\Kalibr_CD_aktv\5FdC_DMSO_5.lcd	3.406	1252926	3.019	4.043		2	C:\LabSolutions\Data\Ninos\Kalibr_CD_aktv\5FdC_DMSO_5.lcd	2.742	849770	2.293	3.019		2	C:\LabSolutions\Data\Ninos\Kalibr_CD_aktv\5FdC_DMSO_5.lcd	-----	-----	-----	-----
	C:\LabSolutions\Data\Ninos\Kalibr_CD_aktv\5FdC_DMSO_2.lcd	3.34	839791	2.816	4		3	C:\LabSolutions\Data\Ninos\Kalibr_CD_aktv\5FdC_DMSO_2.lcd	2.656	11729	2.496	2.816		3	C:\LabSolutions\Data\Ninos\Kalibr_CD_aktv\5FdC_DMSO_2.lcd	2.26	19801	2.123	2.347
	C:\LabSolutions\Data\Ninos\Kalibr_CD_aktv\5FdC-DMSO_1.lcd	3.392	401496	2.965	4		4	C:\LabSolutions\Data\Ninos\Kalibr_CD_aktv\5FdC-DMSO_1.lcd	2.667	4013	2.528	2.965		4	C:\LabSolutions\Data\Ninos\Kalibr_CD_aktv\5FdC-DMSO_1.lcd	2.276	9696	2.165	2.357
	C:\LabSolutions\Data\Ninos\Kalibr_CD_aktv\5FdC_7.5.lcd	3.492	1552866	2.677	4.085		5	C:\LabSolutions\Data\Ninos\Kalibr_CD_aktv\5FdC_7.5.lcd	-----	-----	-----	-----		5	C:\LabSolutions\Data\Ninos\Kalibr_CD_aktv\5FdC_7.5.lcd	2.264	1571903	2.165	2.677
	C:\LabSolutions\Data\Ninos\Kalibr_CD_aktv\5FdC_5.lcd	3.411	1201286	3.061	4.032		6	C:\LabSolutions\Data\Ninos\Kalibr_CD_aktv\5FdC_5.lcd	2.781	887895	2.304	3.061		6	C:\LabSolutions\Data\Ninos\Kalibr_CD_aktv\5FdC_5.lcd	2.241	35756	2.08	2.304
	C:\LabSolutions\Data\Ninos\Kalibr_CD_aktv\5FdC_2.lcd	3.342	814294	2.827	4.011		7	C:\LabSolutions\Data\Ninos\Kalibr_CD_aktv\5FdC_2.lcd	2.709	10461	2.517	2.827		7	C:\LabSolutions\Data\Ninos\Kalibr_CD_aktv\5FdC_2.lcd	2.269	17568	2.101	2.347
	C:\LabSolutions\Data\Ninos\Kalibr_CD_aktv\5FdC_1.lcd	3.383	389147	2.976	3.979		8	C:\LabSolutions\Data\Ninos\Kalibr_CD_aktv\5FdC_1.lcd	2.677	3461	2.539	2.976		8	C:\LabSolutions\Data\Ninos\Kalibr_CD_aktv\5FdC_1.lcd	2.276	8968	2.112	2.368
Samples	C:\LabSolutions\Data\Ninos\Kalibr_CD_aktv\5F_morfolinildC_K_2.lcd	-----	-----	-----	-----		9	C:\LabSolutions\Data\Ninos\Kalibr_CD_aktv\5F_morfolinildC_K_2.lcd	-----	-----	-----	-----		9	C:\LabSolutions\Data\Ninos\Kalibr_CD_aktv\5F_morfolinildC_K_2.lcd (control)	2.277	14204	2.208	2.347
	C:\LabSolutions\Data\Ninos\Kalibr_CD_aktv\5Fmorf_dC_F14_2.lcd	3.373	1793144	2.763	4.032		10	C:\LabSolutions\Data\Ninos\Kalibr_CD_aktv\5Fmorf_dC_F14_2.lcd	-----	-----	-----	-----		10	C:\LabSolutions\Data\Ninos\Kalibr_CD_aktv\5Fmorf_dC_F14_2.lcd	2.282	16855	2.219	2.325
	C:\LabSolutions\Data\Ninos\Kalibr_CD_aktv\5FmorfolinildC_F14.lcd	3.374	1883783	2.965	4.011		11	C:\LabSolutions\Data\Ninos\Kalibr_CD_aktv\5FmorfolinildC_F14.lcd	2.603	46736	2.56	2.965		11	C:\LabSolutions\Data\Ninos\Kalibr_CD_aktv\5FmorfolinildC_F14.lcd	2.283	14902	2.219	2.336
Name	5fdU_7.5
	Data Filename			*Sum of peaks area		*5FdU formats several peaks depending on concentration
Calibration	C:\LabSolutions\Data\Ninos\Kalibr_CD_aktv\5FdC_DMSO_7.5.lcd			3131965	7.5
	C:\LabSolutions\Data\Ninos\Kalibr_CD_aktv\5FdC_DMSO_5.lcd			2102696	5
	C:\LabSolutions\Data\Ninos\Kalibr_CD_aktv\5FdC_DMSO_2.lcd			871321	2
	C:\LabSolutions\Data\Ninos\Kalibr_CD_aktv\5FdC-DMSO_1.lcd			415205	1
	C:\LabSolutions\Data\Ninos\Kalibr_CD_aktv\5FdC_7.5.lcd			3124769	7.5
	C:\LabSolutions\Data\Ninos\Kalibr_CD_aktv\5FdC_5.lcd			2124937	5
	C:\LabSolutions\Data\Ninos\Kalibr_CD_aktv\5FdC_2.lcd			842323	2
	C:\LabSolutions\Data\Ninos\Kalibr_CD_aktv\5FdC_1.lcd			401576	1
9	C:\LabSolutions\Data\Ninos\Kalibr_CD_aktv\5F_morfolinildC_K_2.lcd (control)			14204	0.0139412
10	C:\LabSolutions\Data\Ninos\Kalibr_CD_aktv\5Fmorf_dC_F14_2.lcd			1809999	4.31351
11	C:\LabSolutions\Data\Ninos\Kalibr_CD_aktv\5FmorfolinildC_F14.lcd			1945421	4.63774

[truncated: 3 more sheets: dU, 5OHdU, 3AminoddC]
